# Supplementary material for: Enhanced Prediction of Cardiovascular Disease Through Integrated Machine Learning Models Combining Clinical and Demographic Characteristics
Source: Diagnostics (Basel). 2026 May 21;16(10):1572. doi: 10.3390/diagnostics16101572 (PMC13205830; doi:10.3390/diagnostics16101572)
Supplement: Supplementary file 1 [file diagnostics-16-01572-s001.zip]

Archive with 1 entries (1 files):
- diagnostics-4213536-supplementary.pdf
